# Supplementary material for: Forbidden links, trait matching and modularity in plant-hummingbird networks: Are specialized modules characterized by higher phenotypic floral integration?
Source: PeerJ. 2021 Mar 10;9:e10974. doi: 10.7717/peerj.10974 (PMC7955668; doi:10.7717/peerj.10974)
Supplement: Supplemental Information 4 — This folder contains the files necessary to create the bipartite matrix (rainforest, savanna and complete network), estimate the different network metrics and estimate the phenotypic floral integration mentioned in the R scripts. [file peerj-09-10974-s004.zip]

Archive with 29 entries (28 files):
- raw data/
- raw data/AECHBRACT_INT.txt
- raw data/ANDSKI_INT.txt
- raw data/BILLVIR_INT.txt
- raw data/CATBER_INT.txt
- raw data/COSPIC_INT.txt
- raw data/COSSCA_INT.txt
- raw data/ERYFOL_INT.txt
- raw data/HELAUR_INT.txt
- raw data/HELCOLL_INT.txt
- raw data/HELLAT_INT.txt
- raw data/HELLIB_INT.txt
- raw data/HELWAG_INT.txt
- raw data/JUSAUR_INT.txt
- raw data/MALARB_INT.txt
- raw data/ODONCALL_INT.txt
- raw data/ODONTUB_INT.txt
- raw data/PALTRI_INT.txt
- raw data/PSYPOE_F_INT.txt
- raw data/PSYPOE_M_INT.txt
- raw data/RAINFOREST.txt
- raw data/RAINFOREST2.txt
- raw data/SAVANNA.txt
- raw data/SAVANNA2.txt
- raw data/STROMAC_INT.txt
- raw data/TILLBUL_INT.txt
- raw data/TILLSTREP_INT.txt
- raw data/TOTAL.txt
- raw data/TOTAL2.txt
