# Supplementary material for: Forbidden links, trait matching and modularity in plant-hummingbird networks: Are specialized modules characterized by higher phenotypic floral integration?
Source: PeerJ. 2021 Mar 10;9:e10974. doi: 10.7717/peerj.10974 (PMC7955668; doi:10.7717/peerj.10974)
Supplement: Supplemental Information 4 — This folder contains the files necessary to create the bipartite matrix (rainforest, savanna and complete network), estimate the different network metrics and estimate the phenotypic floral integration mentioned in the R scripts. [file peerj-09-10974-s004.zip › raw data/AECHBRACT_INT.txt]

Corolla (mm)	Stamens (mm.)	Style(mm.)	Nectar volume (�l.)	Sugar concentration (Brix)	Calories
6.3	6.3	6.3	5.061903	24	5.229654465
5.51	5.51	5.51	1.928157	24	1.992056123
8.1	8.1	8.1	6.349959	25	6.807156048
7.95	7.95	7.95	3.840606	23	3.85980903
7.9	7.9	7.9	1.7298435	24.5	1.854392232
8.25	8.25	8.25	2.39547	19.5	1.653113847
7.3	7.3	7.3	4.6829475	25	5.02011972
7.93	7.93	7.93	2.2128645	26.5	2.55010505
7.23	7.23	7.23	3.9485985	26	4.455124716
7.23	7.23	7.23	3.365439	25	3.607750608
7.64	7.64	7.64	3.616767	26.5	4.167962291
7.96	7.96	7.96	1.343034	20	1.137388634
6	6	6	3.2967165	24	3.405969685
8.56	8.56	8.56	3.1082205	26	3.506943026
9.6	9.6	9.6	4.472853	27	5.394260718
7.95	7.95	7.95	4.995144	27	6.024143664
7.57	7.57	7.57	5.234691	25	5.611588752
7.93	7.93	7.93	4.484634	27	5.408468604
8.56	8.56	8.56	3.055206	22	2.869877204
7.95	7.95	7.95	3.7326135	19.5	3.051038275
6.17	6.17	6.17	3.408636	25	3.654057792
7.98	7.98	7.98	3.864168	22	3.629767569
9.4	9.4	9.4	2.9982645	23	3.013255823
7.77	7.77	7.77	5.8905	21	5.1306255
6.93	6.93	6.93	4.79094	27	5.77787364
