# Supplementary material for: Forbidden links, trait matching and modularity in plant-hummingbird networks: Are specialized modules characterized by higher phenotypic floral integration?
Source: PeerJ. 2021 Mar 10;9:e10974. doi: 10.7717/peerj.10974 (PMC7955668; doi:10.7717/peerj.10974)
Supplement: Supplemental Information 4 — This folder contains the files necessary to create the bipartite matrix (rainforest, savanna and complete network), estimate the different network metrics and estimate the phenotypic floral integration mentioned in the R scripts. [file peerj-09-10974-s004.zip › raw data/ANDSKI_INT.txt]

Corolla (mm)	Stamens (mm.)	Nectar volume (�l.)	Sugar concentration (Brix)	Calories
10.58	10.5	20.22405	23	20.32517025
11.43	10.3	14.72625	20	12.4713666
10.92	10.2	28.86345	20	24.44387854
11.6	10.4	18.8947605	21	16.4573364
11.17	9.5	21.571011	22	20.26251347
10.62	9.5	24.54375	21	21.37760625
10.05	9.8	32.39775	23	32.55973875
12.07	8	38.8773	21.5	35.94595158
11.28	7.5	29.64885	21	25.82414835
9.93	8.6	29.4525	22	27.66591135
10.81	9.5	35.343	23	35.519715
10.7	9	19.635	20.5	16.838976
11.72	7.5	38.68095	22.5	36.80105583
11.47	9.8	51.051	22.5	48.5699214
10.41	9.5	25.5255	21	22.2327105
11.82	9.7	16.9705305	22	15.94109812
10.08	8.2	45.812382	21.5	41.13035656
10.21	9.7	42.8043	22.5	40.72401102
11.04	8.3	34.5576	21	30.0996696
10.14	8.4	43.00065	21.5	38.60598357
10.52	9	20.546064	22.5	19.54752529
10.6	8.5	24.54375	19	19.66739775
10	8.3	35.343	21	30.783753
9.57	8.3	26.50725	21	23.08781475
10.22	8.4	35.9929185	21.5	32.31444223
10.8	7.8	44.57145	23	44.79430725
10.27	8.2	32.79045	23	32.95440225
11.19	8.1	29.9257035	21.5	26.8672966
9.8	8.3	35.343	21.5	31.7309454
