# Supplementary material for: Forbidden links, trait matching and modularity in plant-hummingbird networks: Are specialized modules characterized by higher phenotypic floral integration?
Source: PeerJ. 2021 Mar 10;9:e10974. doi: 10.7717/peerj.10974 (PMC7955668; doi:10.7717/peerj.10974)
Supplement: Supplemental Information 4 — This folder contains the files necessary to create the bipartite matrix (rainforest, savanna and complete network), estimate the different network metrics and estimate the phenotypic floral integration mentioned in the R scripts. [file peerj-09-10974-s004.zip › raw data/BILLVIR_INT.txt]

Corolla (mm)	Stamens (mm.)	Style(mm.)	Nectar volume (�l.)	Sugar concentration (Brix)	Calories
41.76	53.56	56.38	21.5985	28.5	26.9160507
42.29	54.5	55.6	15.708	28	19.23853008
41.43	56.13	56.23	24.54375	27.5	29.5997625
42.53	53.5	59.3	12.76275	25	13.85268885
43.5	55	57.5	27.68535	28.5	34.50148317
