# Supplementary material for: Forbidden links, trait matching and modularity in plant-hummingbird networks: Are specialized modules characterized by higher phenotypic floral integration?
Source: PeerJ. 2021 Mar 10;9:e10974. doi: 10.7717/peerj.10974 (PMC7955668; doi:10.7717/peerj.10974)
Supplement: Supplemental Information 4 — This folder contains the files necessary to create the bipartite matrix (rainforest, savanna and complete network), estimate the different network metrics and estimate the phenotypic floral integration mentioned in the R scripts. [file peerj-09-10974-s004.zip › raw data/COSPIC_INT.txt]

Corolla (mm)	Stamens (mm.)	Style(mm.)	Nectar volume (�l.)	Sugar concentration (Brix)	Calories
66	53	55.5	51.051	36	83.18454144
73.5	54.1	57.5	45.1605	37	75.6438375
76.5	57.5	59.5	80.1108	38	139.0162712
66	55.5	58.5	57.92325	31	76.68574914
68	54	56	10.6029	30	14.207886
73	55	57	29.64885	31	39.25270549
