# Supplementary material for: Forbidden links, trait matching and modularity in plant-hummingbird networks: Are specialized modules characterized by higher phenotypic floral integration?
Source: PeerJ. 2021 Mar 10;9:e10974. doi: 10.7717/peerj.10974 (PMC7955668; doi:10.7717/peerj.10974)
Supplement: Supplemental Information 4 — This folder contains the files necessary to create the bipartite matrix (rainforest, savanna and complete network), estimate the different network metrics and estimate the phenotypic floral integration mentioned in the R scripts. [file peerj-09-10974-s004.zip › raw data/COSSCA_INT.txt]

Corolla (mm)	Stamens (mm.)	Style(mm.)	Nectar volume (�l.)	Sugar concentration (Brix)	Calories
50.7	52.05	58.41	31.8892035	25	34.18522615
51.46	54.1	55.3	73.0422	32	104.0427705
51.66	54.21	55.75	61.30047	30.5	82.1426298
47.14	52.98	55.76	14.45136	21.5	13.36172746
54.77	58.23	59.19	51.534021	24.5	55.24447051
50.13	54.5	55.73	9.774303	22.5	10.47805282
56.61	53.61	55.31	45.329361	32	64.5680484
51.67	54.43	55.62	33.937134	30	44.93005045
47.8	52.92	49.85	4.51605	25	4.8412056
46	49	53.29	5.1051	23	5.1306255
50.7	55.22	56.2	9.9254925	28	12.15634619
