# Supplementary material for: Forbidden links, trait matching and modularity in plant-hummingbird networks: Are specialized modules characterized by higher phenotypic floral integration?
Source: PeerJ. 2021 Mar 10;9:e10974. doi: 10.7717/peerj.10974 (PMC7955668; doi:10.7717/peerj.10974)
Supplement: Supplemental Information 4 — This folder contains the files necessary to create the bipartite matrix (rainforest, savanna and complete network), estimate the different network metrics and estimate the phenotypic floral integration mentioned in the R scripts. [file peerj-09-10974-s004.zip › raw data/ERYFOL_INT.txt]

Corolla (mm)	Stamens (mm.)	Style(mm.)	Nectar volume (�l.)	Sugar concentration (Brix)	Calories
79.5	69.5	61.9	32.103225	18	24.26233333
77.5	68	57.9	13.3518	18	10.09075637
76.5	64	59.5	9.8175	16	6.53825865
74.2	62.5	56	21.00945	16	13.99187351
75.1	66.5	57.1	16.68975	16	11.11503971
80.5	69.1	56.3	21.5985	22	20.28833499
74.6	64.2	57.1	10.9956	17	7.80907512
79.8	65.1	56.3	22.18755	17	15.75759801
76.8	66.1	60	5.8905	17	4.1834331
75.1	66	58	16.29705	20	13.8016457
75.8	64.3	57.9	11.781	17	8.3668662
