# Supplementary material for: Forbidden links, trait matching and modularity in plant-hummingbird networks: Are specialized modules characterized by higher phenotypic floral integration?
Source: PeerJ. 2021 Mar 10;9:e10974. doi: 10.7717/peerj.10974 (PMC7955668; doi:10.7717/peerj.10974)
Supplement: Supplemental Information 4 — This folder contains the files necessary to create the bipartite matrix (rainforest, savanna and complete network), estimate the different network metrics and estimate the phenotypic floral integration mentioned in the R scripts. [file peerj-09-10974-s004.zip › raw data/HELAUR_INT.txt]

Corolla (mm)	Stamens (mm.)	Style(mm.)	Nectar volume (�l.)	Sugar concentration (Brix)	Calories
49.5	55.74	55.74	37.3065	24	38.54283741
49.68	53.62	45.9	32.39775	18.5	24.74540145
47.57	57.6	45.27	30.6306	18	23.14938226	
48.2	52.68	46.27	19.9000725	19.5	16.26631926	
53.6	60.49	48.97	27.0963	26	30.57221336	
51.61	56.07	48.27	37.510704	24.5	39.70883125	
51.94	57.41	50.42	34.922811	27	46.32860107	
52.34	56.54	49.8	67.74075	18	51.19574922	
52.12	59.59	50.34	47.124	26	53.16906672	
52.61	58.41	48.62	43.106679	20	36.50618431	
51.73	57.84	50.19	25.5255	26.5	29.4155862	
53.17	56.69	49.44	41.5496235	20	35.18754515	
54.92	57.98	49.27	54.459636	21.5	50.35337945	
53.88	58.29	50.38	62.7554235	23.5	63.06920062	
