# Supplementary material for: Forbidden links, trait matching and modularity in plant-hummingbird networks: Are specialized modules characterized by higher phenotypic floral integration?
Source: PeerJ. 2021 Mar 10;9:e10974. doi: 10.7717/peerj.10974 (PMC7955668; doi:10.7717/peerj.10974)
Supplement: Supplemental Information 4 — This folder contains the files necessary to create the bipartite matrix (rainforest, savanna and complete network), estimate the different network metrics and estimate the phenotypic floral integration mentioned in the R scripts. [file peerj-09-10974-s004.zip › raw data/HELCOLL_INT.txt]

Corolla (mm)	Stamens (mm.)	Style(mm.)	Nectar volume (�l.)	Sugar concentration (Brix)	Calories
53	60	53	61.45755	28	75.27074894
53.63	59	52	52.1132535	29	66.34017171
55	60.61	53.58	103.888785	31	139.2109719
52.76	60.35	53.15	70.2933	29	89.4833709
52.47	60.72	52.73	55.01727	31.5	95.84008434
53.52	61.35	53.24	79.800567	31.5	139.0125877
52.53	61.2	53.01	59.45478	31.5	103.5702268
53.74	63.41	53.05	106.284255	26	119.9183992
53.37	61.7	53.05	85.196265	31	114.1629951
53.05	58.84	52.9	115.944675	29.5	149.1512299
52.47	59.23	53.74	57.1673025	27	68.94376682
51.63	61.86	51.79	22.246455	19	17.82652932
50.87	62.63	51.02	96.2115	26.5	116.031069
50.12	61.46	49.5	68.13345	20	57.70085614
51.81	63.54	51.86	119.4338145	22	112.1889593
51.6	62.39	51.43	31.416	29	39.992568
52.71	66.27	49.44	48.10575	24	49.69997456	
50.39	64.22	52.05	62.832	15.5	40.4135424	
54.29	64.94	55.03	45.796674	26	51.67147134	
52.49	64.02	54.39	81.2889	26	91.71664009	
53	61.21	55.55	64.6639455	14.5	38.99235914	
52.71	60.79	53.55	59.2486125	25.5	65.89630682	
54.19	60.91	52.77	86.7867	31.5	116.294178	
53.92	60.63	52.85	84.725025	31	113.5315335	
51.6	56.2	51.07	5.8905	11	2.64424545	
54.15	60.64	53.2	85.80495	33.5	126.4764963	
52	61.42	52.44	77.6466075	32.5	114.4510995	
52.5	64.36	53.38	59.2446855	32	84.38931492	
53.21	60	53.93	91.793625	34	140.1009381	
52.42	57.89	53.04	86.394	27.5	104.191164	
54.02	58.08	54.9	94.05165	29	119.7277505	
53.2	60.95	58.82	60.499362	27.5	72.96223057	
54.2	64.11	55.01	79.3254	26.5	95.6664324	
53.77	61.79	53.2	0.7166775	27	0.864313065	
53.31	61.18	52.07	59.88675	31	80.248245	
51.85	63.66	52.55	9.5720625	33.5	14.10922013	
52.34	63.3	53.11	53.21085	29	67.73741205	
51.87	64.29	53.93	98.175	26.5	118.39905	
54.45	64.9	53.38	30.061185	32.5	43.50454693	
52.23	61.42	52.51	51.64005	27	62.2779003	
53.83	64.85	54.01	25.5255	31.5	44.465421	
52.85	63.15	53.9	23.562	18	17.80721712	
51.97	63.64	53.31	54.978	30	72.78647376	
50.89	61.5	52.76	81.599133	21	72.16627323	
52.42	64.38	53.68	35.53935	34	54.24228833	
51.41	63.5	53.08	59.6904	17.5	43.9918248	
50.87	55.24	53.17	68.7225	16	45.76781055	
50.49	63.94	52.05	39.27	18	29.6786952	
52.2	60.6	50.25	84.98028	22	79.82537622	
52.47	63.86	51.87	102.102	23	102.61251	
53.37	61.23	53.38	85.80495	28.5	106.9301287	
53.41	59.92	50.66	62.63565	26.5	75.5385939	
52.6	58.4	52.51	84.54831	28.5	105.3641039	
52.55	63.81	53.38	76.5765	30.5	92.351259	
51.19	61.08	50.97	40.4481	28	49.53921496	
53.34	60.07	52.25	29.3013105	25.5	31.80364242	
51.74	60.64	51.02	27.155205	18.5	20.74114558	
52.9	60.51	58.81	60.4758	29	76.9856934	
52	61.4	51.7	55.468875	33.5	83.2476876	
52.79	54.06	56.8	85.41225	26	96.36893343	
53.32	56.47	52.46	26.5995345	37.5	44.55422029	
52.68	60.95	53.62	57.118215	29	72.7114877	
52.6	60.66	52.5	84.8232	33	125.0293968	
53.01	55.4	53.14	30.04155	34	45.8512161	
54.37	60.1	53.9	121.737	31	163.12758	
53.06	61.65	54.22	89.33925	28.5	111.3345734	
53.22	62.5	51.9	68.7225	15	42.7289016	
53.17	62.54	53.87	31.416	32	44.74957872	
53.02	61.11	53.92	53.6369295	28.5	66.84234154	
53.34	56.8	52.29	43.197	24.5	45.7283442	
52.31	58.08	53.1	30.43425	31.5	53.0164635	
53.19	58.07	53.71	83.05605	34	126.7651269	
54.87	61.81	53.97	7.854	30.5	10.52436	
49.95	60.68	50.59	48.792975	22.5	46.42163642	
53.39	65.07	53.55	69.70425	17	49.50395835	
51.75	57.86	52	26.998125	30.5	32.55973875	
52.41	60.24	52.09	71.761998	27.5	82.6985265	
53.35	65	53.85	66.759	13.5	36.6773946	
54.1	64.18	54.02	71.27505	32	101.5256067	
52.49	61.5	53.36	2.7489	21.5	2.3942919	
53.11	58.5	52.66	82.467	31	110.50578	
52.72	63.44	53.21	26.644695	32	37.95323645	
51.63	60.61	50.27	94.6407	26	106.781209	
53.12	61.52	54.02	83.84145	25	89.8780344	
53.02	62.75	53.31	68.7225	20	58.1997108	
53.3	58.43	52.8	31.416	27	37.887696	
52.73	64.03	52.62	45.9459	31.5	80.0377578	
52.78	64.47	53.95	57.067164	32	81.28760974	
51.63	63.96	53.73	68.7225	30	90.9830922	
52.77	57.94	52.6	29.0853255	32	41.42971935	
52.63	57.37	55.33	130.57275	22.5	124.2269144	
52.54	60.81	53.33	44.3751	27.5	42.21847014	
53.1	63	54.05	52.81815	19	42.32423996	
53.27	63.12	55	118.532568	23	119.1252308	
52.71	57.84	51.92	55.17435	28	67.57533691	
53.17	62.26	52.41	61.45755	28	75.27074894	
52.48	59.21	52.53	27.0963	32.5	38.85067494	
52.26	61.08	49.04	29.4525	30	38.9927538	
51.69	62.09	52.31	81.2594475	32	115.7475822	
52.68	58.83	52.07	59.49405	22	55.88514093	
54.45	59.73	54.57	28.2744	33	41.6764656	
53.88	62.49	55.53	85.01955	31	113.926197	
53.46	60.93	53.2	37.640295	33.5	56.49055474	
52.49	60.53	52.01	3.5951685	16	2.394310318	
53.44	61.5	53.5	36.1284	33.5	54.22150272	
55.27	65.04	55.1	0.687225	33	1.01296965	
54.59	62.64	55.56	91.8918	29.5	110.8215108	
53.95	58.98	54.14	59.49405	32	84.7445147	
53.89	61.73	52.4	29.4525	35	47.35962	
53.09	63.16	52.86	34.36125	32.5	48.94485173	
52.8	60.09	52.47	55.6004295	32.5	79.19836379	
53.12	59.13	47.13	11.376519	33	16.76898901	
52.66	64.04	54.35	26.11455	33	38.4928467	
54.35	62.13	54.57	34.36125	34.5	52.95068625	
55.48	61.2	57.87	82.467	31.5	143.657514	
53.85	60.28	53.46	35.343	27.5	42.623658	
53.96	58.26	54	5.69415	32	8.110861143	
54.4	59.12	53.4	2.94525	29	3.74930325	
53.94	62.51	52.86	2.053821	29	2.614514133	
50.9	61.76	52.4	44.57145	22	41.86774584	
52.61	62.21	52.9	60.8685	32	86.70230877	
52.74	61.2	51.51	31.416	32	44.74957872	
52.45	61.45	61.97	10.5970095	33.5	16.32999164	
52.38	63.44	53.88	27.489	33	40.518786	
52.6	65.49	53.22	31.192161	33	45.97724531	
52.75	67.73	52.71	81.48525	30	107.8799522	
52.16	59.49	51.2	2.3562	21.5	2.0522502	
52.55	60.72	51.64	57.92325	28.5	72.18395415	
52.5	61.23	52.35	106.029	29	134.974917	
53.22	62.15	52.24	20.0277	28	24.52912585	
53.34	59.37	52.68	70.686	17.5	52.095582	
51.53	60.43	52.57	51.64005	31.5	89.9569671	
52.07	59.63	51.96	65.38455	30	86.56391344	
51.3	61.77	51.8	33.3795	31	44.72853	
52.84	60.42	52.7	45.651375	21.5	39.76234763	
53.4	61.52	53.25	90.321	29	114.978633	
52.34	59.27	53.09	82.957875	22	77.9256503	
52.69	60.59	51.9	93.26625	25	99.98142	
53.17	58.97	54.33	59.5824075	32.5	84.87037289	
58.57	62.98	54.2	46.3386	20.5	39.73998336	
54.01	60.29	53.53	68.13345	32	97.05064885	
54.6	58.72	52.5	103.08375	32	146.8345552	
50.97	59	50	41.82255	31	56.042217	
52.24	62.61	52.69	123.50415	28.5	153.9108717	
52.37	58.35	51.26	76.5765	24.5	81.0638829	
54.24	60.21	53.12	51.051	16.5	34.8882534	
56.1	61.77	50.32	85.01955	22.5	80.88759987	
52.71	60.35	50.89	25.9182	24.5	27.43700652	
52.88	61.31	52.14	26.50725	21	23.4430119	
51.26	63.54	52.81	106.029	21.5	92.351259	
52.49	63.94	52.8	69.70425	25	74.722956	
57.82	60.56	52.83	27.489	33.5	41.2554912	
52.83	61.37	52.32	119.7735	26	135.1380446	
50.82	60.17	52.47	35.7357	30.5	43.0972542	
53.05	59.66	51.69	109.956	31.5	191.543352	
53.65	55.88	52.8	95.22975	29.5	121.2274718	
52.46	62.81	51.93	51.541875	28.5	64.23148463	
51.42	55.99	52.14	19.635	22.5	18.680739	
53.15	60.71	53.19	96.2115	27.5	91.5356211	
53.71	55.35	54.26	24.93645	31	33.414843	
53.48	57.58	53.18	18.65325	31.5	32.4939615	
55.14	60.12	53.74	22.58025	33.5	39.3347955	
52.17	60.54	54.21	28.604268	33	42.16269103	
52.4	61.9	52.69	152.17125	21	134.5802535	
52.41	62.69	51.5	36.32475	31	48.675165	
50.97	61.17	51.1	13.94085	23	14.01055425	
53.52	60.21	52.5	97.19325	20	82.31101956	
52.07	63.34	52.24	60.27945	27.5	72.6970167	
52.63	61.8	52.48	72.13899	30.5	86.99962194	
50.06	59.05	52.8	18.8496	33.5	32.8360032	
51.11	55.85	50.89	111.9195	27.5	134.974917	
50.9	59.61	51.02	18.26055	32	26.01069263	
51.7	64.79	53.38	119.7735	21	105.9276834	
53.37	62.86	54.56	80.5035	25	85.2210051	
53	64.81	53.97	8.83575	30	11.69782614	
51.88	60	50.59	85.41225	26	96.36893343	
51.56	63.41	51.12	53.99625	29	68.73722625	
52.12	64.97	52.12	80.8962	26.5	97.5608172	
