# Supplementary material for: Forbidden links, trait matching and modularity in plant-hummingbird networks: Are specialized modules characterized by higher phenotypic floral integration?
Source: PeerJ. 2021 Mar 10;9:e10974. doi: 10.7717/peerj.10974 (PMC7955668; doi:10.7717/peerj.10974)
Supplement: Supplemental Information 4 — This folder contains the files necessary to create the bipartite matrix (rainforest, savanna and complete network), estimate the different network metrics and estimate the phenotypic floral integration mentioned in the R scripts. [file peerj-09-10974-s004.zip › raw data/HELLAT_INT.txt]

Corolla (mm)	Stamens (mm.)	Style(mm.)	Nectar volume (�l.)	Sugar concentration (Brix)	Calories
37.4	37.7	37.7	58.025352	25	62.70857816
36.2	38.2	38.2	50.06925	21	44.71734787
35.9	37.68	37.68	60.966675	25.5	66.17322905
36.2	38.14	38.14	81.48525	26	91.93817787	
35.66	38.32	38.32	67.26951	25	72.69883215	
35.55	37.57	37.57	87.1794	24	90.06852532	
37.55	41.36	41.36	60.8685	25	65.251032	
37.47	38.83	38.83	57.92325	24.5	62.093724	
36.55	39.37	39.37	89.2744545	25	95.70221522	
34.29	37.02	37.02	93.65895	24	96.7628076	
37.1	40	40	93.403695	26.5	106.3868086	
36.2	38.44	38.44	49.0875	26	55.3844445	
36.55	38.4	38.4	139.8012	26	157.7348979	
35.72	38.06	38.06	51.051	25	54.726672	
36.33	38.36	38.36	133.9107	25	143.5522704	
36.56	38.15	38.15	59.10135	25	63.3566472	
36.15	39.28	39.28	93.717855	26	105.7399814	
36.8	39.45	39.45	62.832	25	67.355904	
34.6	37.43	37.43	68.4731355	27	80.56001338	
36	39.2	39.2	23.562	19	18.88070184	
37.57	37.05	37.05	58.033206	25.5	62.98924179	
36.9	38.42	38.42	98.175	25	105.2436	
36.53	33.93	33.93	106.7810205	23.5	107.3149256	
