# Supplementary material for: Forbidden links, trait matching and modularity in plant-hummingbird networks: Are specialized modules characterized by higher phenotypic floral integration?
Source: PeerJ. 2021 Mar 10;9:e10974. doi: 10.7717/peerj.10974 (PMC7955668; doi:10.7717/peerj.10974)
Supplement: Supplemental Information 4 — This folder contains the files necessary to create the bipartite matrix (rainforest, savanna and complete network), estimate the different network metrics and estimate the phenotypic floral integration mentioned in the R scripts. [file peerj-09-10974-s004.zip › raw data/HELLIB_INT.txt]

Corolla (mm)	Stamens (mm.)	Style(mm.)	Nectar volume (�l.)	Sugar concentration (Brix)	Calories
18.95	22.19	22.19	16.552305	22.5	15.74786298
19.21	21.9	21.9	25.5255	25.5	27.7053777
18.82	20.7	20.7	9.22845	23.5	9.27459225
17.86	19.75	19.75	14.1372	23.5	14.207886
20	22.21	22.21	45.1605	27	48.412056
18.35	21.6	21.6	15.3604605	26	17.33090037	
18.41	10.83	10.83	29.703828	24	30.68821286	
19.05	20.92	20.92	29.7214995	26.5	34.25105602	
17.8	20	20	14.9226	22	14.01739508	
18.5	20.9	20.9	22.58025	23	22.69315125	
19.5	21.4	21.4	13.94085	18	10.5359368	
18.61	20.84	20.84	30.135798	26	34.00161817	
16.91	20.56	20.56	24.54375	26.5	28.2842175	
17	25.34	25.34	11.19195	25	11.9977704	
21.82	24.23	24.23	14.836206	24	15.32787787	
23.87	26	26	18.57471	25	19.91208912	
24.12	26.51	26.51	27.1296795	24.5	28.71947872	
23.06	25.23	25.23	10.79925	27	13.0238955	
25.04	26.58	26.58	27.316212	22	23.13355362	
23.93	26.2	26.2	20.4204	25.5	22.16430216	
23.96	27.16	27.16	32.39775	24	33.47141144	
