# Supplementary material for: Forbidden links, trait matching and modularity in plant-hummingbird networks: Are specialized modules characterized by higher phenotypic floral integration?
Source: PeerJ. 2021 Mar 10;9:e10974. doi: 10.7717/peerj.10974 (PMC7955668; doi:10.7717/peerj.10974)
Supplement: Supplemental Information 4 — This folder contains the files necessary to create the bipartite matrix (rainforest, savanna and complete network), estimate the different network metrics and estimate the phenotypic floral integration mentioned in the R scripts. [file peerj-09-10974-s004.zip › raw data/HELWAG_INT.txt]

Corolla (mm)	Stamens (mm.)	Style(mm.)	Nectar volume (�l.)	Sugar concentration (Brix)	Calories	Curvature (degrees)
65.53	70	70	39.9316995	26	45.05413791	13
63.02	68.7	68.7	19.83135	16	13.20728247	12.45
65.87	70.62	70.62	32.452728	16	21.61286779
65.62	68	68	31.1038035	20	26.34118911
65.52	67.39	67.39	55.743765	25	59.75731608
64.17	67.02	67.02	32.374188	17.5	23.85977656
64.76	67.61	67.61	29.8452	21	26.39509488
63.11	65.2	65.2	31.200015	25	33.86449628
62.66	65.84	65.84	36.71745	20	31.09527406
64.54	66.86	66.86	29.354325	12	14.43586995
62.77	65.1	65.1	22.7766	12.5	11.59784472
65.1	66.52	66.52	49.0875	30	64.987923
61.59	63.52	63.52	10.021704	18.5	7.788868349
62.2	63.8	63.8	38.893008	28	47.63460048
61.05	65.04	65.04	31.105767	27.5	36.26310317
63.39	68.3	68.3	28.58856	27	32.56236984
63.27	69.1	69.1	27.489	26	31.01528892
61.38	65.09	65.09	4.4551815	25	4.775954568
62.1	63.92	63.92	31.278555	28	38.30872302
63.92	70.01	70.01	70.686	27	80.511354
60.45	64.17	64.17	25.105311	28.5	31.28623857
60.15	64.35	64.35	10.551849	19.5	8.625081373
59.54	61.91	61.91	21.5985	28	26.45297886
64.31	69.46	69.46	31.3276425	19	25.10346649
63.27	65.86	65.86	51.051	26.5	59.5152558
62.14	66.18	66.18	21.5985	29.5	28.0737303
63.09	67.73	67.73	45.1605	29	57.4893165
61.21	63.82	63.82	19.635	28	24.0481626
64.5	69.24	69.24	28.47075	21	25.1795313
63.68	70.4	70.4	47.5167	27.5	57.3051402
62.23	67.09	67.09	28.07805	25	30.0996696
63.56	68.92	68.92	24.826494	20	21.02506124
64.38	69.23	69.23	28.47075	25	30.520644
59.58	63.09	63.09	20.61675	27	23.48247825
60.33	66.2	66.2	56.5488	28.5	70.47111456
62.29	65.78	65.78	17.930682	21.5	16.57870858
60.41	63.57	63.57	36.2795895	25.5	39.86401294
61.71	65.69	65.69	13.410705	27.5	16.17331023
63.74	69.75	69.75	36.7979535	25.5	40.43359131
62.07	64.18	64.18	30.43425	31	40.781895
62.76	65.65	65.65	30.465666	28.5	37.96631297
62.63	66.97	66.97	15.6706935	29	19.94879283
61.79	66.25	66.25	31.6064595	21	27.95275278
61.6	62.59	62.59	31.160745	28.5	38.83252042
63.45	67	67	12.177627	19.5	9.95399231
64.14	67.09	67.09	19.391526	16.5	13.25216887
65.14	65.14	65.14	39.1148835	29.5	47.1725495
67.48	67.48	67.48	20.440035	23.5	20.54223518
