# Supplementary material for: Forbidden links, trait matching and modularity in plant-hummingbird networks: Are specialized modules characterized by higher phenotypic floral integration?
Source: PeerJ. 2021 Mar 10;9:e10974. doi: 10.7717/peerj.10974 (PMC7955668; doi:10.7717/peerj.10974)
Supplement: Supplemental Information 4 — This folder contains the files necessary to create the bipartite matrix (rainforest, savanna and complete network), estimate the different network metrics and estimate the phenotypic floral integration mentioned in the R scripts. [file peerj-09-10974-s004.zip › raw data/JUSAUR_INT.txt]

Corola (mm.)	Corolla (mm)	Stamens (mm.)	Style(mm.)	Nectar volume (�l.)	Sugar concentration (Brix)	CalorIes	Curvature (degrees)
59.87	52.91	57.06	57.06	9.848916	18.5	7.522602041	8.67
58.9	53.73	57.58	57.58	1.7416245	16.5	1.225232836	10.16
66.24	56.81	63.59	63.59	0.914991	15	0.568904804	9.27
68.54	59.6	63.36	63.36	5.8905	21.5	5.2095582	8.46
65.36	59.52	59.52	59.52	8.384145	21	7.527285381	7.22
65.44	53.3	61.55	61.55	4.90875	16.5	3.420417
67.72	56.11	62.15	62.15	12.8314725	21	11.52009601
65.64	53.92	60.4	60.4	9.852843	21.5	8.713854349
66.13	56.6	63.16	63.16	7.7067375	20	6.506027798
64.41	54	59.72	59.72	2.8372575	20.5	2.509270533
65.97	62.91	56.47	56.47	9.8312445	21	8.826491312
68.5	58.2	62.15	62.15	20.61675	20.5	18.2334537
69	58.1	62.9	62.9	9.22845	20	7.79065749
68.5	57.5	62.95	62.95	19.635	21	17.628303
68	56.25	62.75	62.75	19.04595	21.5	16.84423818
71.95	64.2	68.53	68.53	11.19195	18.5	8.54841141
73.1	63.3	69.91	69.91	5.1051	17	3.62564202
73.05	62.3	68.2	68.2	6.91152	17.5	5.09379024
70.62	58.76	62.93	62.93	16.0359045	21	14.39703506
71.85	60.2	64.73	64.73	20.078751	21.5	18.56481317
71.14	61.14	64.27	64.27	19.32084	22	18.14883785
70.14	60.58	64.11	64.11	13.62669	20.5	12.05144464
69.22	60.07	63.69	63.69	18.201645	22	17.09753321
71.3	60.75	64.98	64.98	18.680739	20.5	16.52124557
70.01	59.37	64.9	64.9	18.358725	22	17.24508474
70.02	59.62	63.69	63.69	10.033485	23	10.08365243
66.65	56	61.19	61.19	3.608913	22	3.389996337
72.29	60.19	65.07	65.07	6.514893	18	4.923695534
72.34	61.7	66.26	66.26	8.7199035	18.5	6.660262293
72.22	62.62	65.45	65.45	10.79925	17.5	7.95904725
71.5	61.95	65.09	65.09	7.2158625	18.5	5.511475778
69.66	58.88	63.86	63.86	20.65602	22	19.40302583
69.18	59.72	61.36	61.36	17.746113	21.5	15.69466234
69.55	60.53	63.12	63.12	15.256395	21	13.69719143
70.23	58.92	63.41	63.41	17.16099	21	15.40713682
66.83	56.31	59.72	59.72	12.5133855	21.5	11.06683814
63.41	53.08	56.69	56.69	10.0904265	20.5	8.923973197
63.06	52.27	56.3	56.3	12.0068025	21	10.77970728
61.62	51.51	56.33	56.33	10.119879	21.5	8.950020988
69.16	59.24	62.45	62.45	9.8233905	20	8.29290626
