# Supplementary material for: Forbidden links, trait matching and modularity in plant-hummingbird networks: Are specialized modules characterized by higher phenotypic floral integration?
Source: PeerJ. 2021 Mar 10;9:e10974. doi: 10.7717/peerj.10974 (PMC7955668; doi:10.7717/peerj.10974)
Supplement: Supplemental Information 4 — This folder contains the files necessary to create the bipartite matrix (rainforest, savanna and complete network), estimate the different network metrics and estimate the phenotypic floral integration mentioned in the R scripts. [file peerj-09-10974-s004.zip › raw data/MALARB_INT.txt]

Corolla (mm)	Stamens (mm.)	Style(mm.)	Nectar volume (�l.)	Sugar concentration (Brix)	Calories	Curvature (degrees)
42.18	63.73	58.46352941	6.691608	21.5	5.918058115	0
42.85	66.08	60.81352941	27.0963	12.5	13.43434554
43.05	68.81	63.54352941	13.7445	19.5	11.32684245
43.9	64.34	59.07352941	9.2382675	20.05	80.46530993
40.26	66.55	61.28352941	24.54375	19.5	20.22650438
40.12	67.16	61.89352941	11.9871675	18	9.05942171
35.67	60.65	55.38352941	45.1605	19.5	37.21676805
42.5	63.44	58.17352941	51.051	21	45.1495044
44.53	65.02	59.75352941	11.6062485	23	11.35323228
42.31	66.17	60.90352941	16.355955	19.5	13.58852741
43.8	63.26	57.99352941	10.3103385	22.5	9.809256049
42.08	64.09	58.82352941	9.558318	21	8.453376439
41.43	64.55	59.28352941	11.447205	22	10.75281754
39.95	62.54	57.27352941	1.8162375	22	1.706064533
39.84	66.02	60.75352941	14.188251	22	13.32759169
38.71	65.3	60.03352941	17.47515	22	16.4151074
38.53	65.32	62.87	42.898548	22.5	40.81367857
43.58	64.86	58.54	4.3197	21	3.82034268
42.75	64.84	59.04	11.2999425	22.5	10.75076529
42.82	63.9	56.8	27.29265	21	24.13761966
39.25	61.01	58.65	8.83575	20	7.48281996
45.85	63.15	58.44	10.9956	19	8.810994192
40.69	65.06	61.69	9.8175	18.5	7.630161
42.64	64.75	58.6	7.854	20	6.65139552
39.24	67.15	60.32	9.719325	22.5	9.246965805
41.86	65.81	58.65	31.8087	25	34.0989264
34.6	62.85	59.81	11.486475	25	12.3135012
44	64.29	56.87	21.5926095	24	22.30818858
41.76	62.93	58.23	17.6224125	22.5	17.23824391
45.25	64.86	58.04	4.90875	21	4.3412985
43.71	66.5	59.95	15.2033805	23	15.2793974
42.75	65.46	61.25	24.54375	20.5	21.37760625
39.6	64.84	60.3	12.2738385	21.5	10.85498277
42.94	58.9	56.5	11.58465	23.5	11.64257325
37.92	55.92	52.96	49.0875	22	46.10985225
39.51	67.5	64.1	24.54375	18	18.5491845
41	57.8	55.7	28.47075	21.5	25.1795313
43.09	61.8	58.5	26.50725	21.5	23.4430119
44.02	61.35	59.35	35.343	22	33.19909362
