# Supplementary material for: Forbidden links, trait matching and modularity in plant-hummingbird networks: Are specialized modules characterized by higher phenotypic floral integration?
Source: PeerJ. 2021 Mar 10;9:e10974. doi: 10.7717/peerj.10974 (PMC7955668; doi:10.7717/peerj.10974)
Supplement: Supplemental Information 4 — This folder contains the files necessary to create the bipartite matrix (rainforest, savanna and complete network), estimate the different network metrics and estimate the phenotypic floral integration mentioned in the R scripts. [file peerj-09-10974-s004.zip › raw data/ODONCALL_INT.txt]

Corolla (mm)	Stamens (mm.)	Style(mm.)	Nectar volume (�l.)	Sugar concentration (Brix)	Calories	Curvature (degrees)
16.62	15.21	27.03	4.55532	18	3.442728643	0
15.76	15.49	22.05	2.70963	15	1.684739549	0
16.43	15.73	23.78	2.2207185	17	1.577154279	0
15.72	14.72	21.2	3.082695	15	1.916696443	0
16.62	15.85	22.1	4.3412985	17	3.083190195	0
16.62	15.21	22.15	4.08408	18	3.086584301	0
15.6	14.37	22.3	3.856314	18	2.914447869	0
16.92	15.84	24.28	6.742659	17.5	4.969339683	0
17.7	16.29	22.7	4.6750935	17	3.320251404	0
16.11	15.8	20.86	2.705703	17.5	1.994103111	0
16.87	15.89	17.33	2.686068	17.5	1.979632116	0
16.49	15.5	24.96	4.582809	19	3.672296508	0
