# Supplementary material for: Forbidden links, trait matching and modularity in plant-hummingbird networks: Are specialized modules characterized by higher phenotypic floral integration?
Source: PeerJ. 2021 Mar 10;9:e10974. doi: 10.7717/peerj.10974 (PMC7955668; doi:10.7717/peerj.10974)
Supplement: Supplemental Information 4 — This folder contains the files necessary to create the bipartite matrix (rainforest, savanna and complete network), estimate the different network metrics and estimate the phenotypic floral integration mentioned in the R scripts. [file peerj-09-10974-s004.zip › raw data/ODONTUB_INT.txt]

Corolla (mm)	Stamens (mm.)	Style(mm.)	Nectar volume (�l.)	Sugar concentration (Brix)	Calories	Curvature (degrees)
20.73	29.33	20.14	4.12335	18	3.116262996	18.9
26.82	30.51		5.116881	17	3.634008886	19.02
22.05	31.8	17.1	7.854	20	6.65139552	22.77
24.04	27.86	13.44	1.6002525	20	1.355221837	21.34
19.56	29.72	19.72	2.0989815	21	1.856339239	22.03
20.08	30.34	16.95	1.755369	20	1.486586899
23.01	28.29	18.07	2.5348785	20	2.146737904
20.45	28.65	16.46	10.532214	21	9.314690062
22.24	28.57	16.9	2.82744	24.5	2.993127984
21.21	28.49	16.3	1.343034	20.5	1.169782614
24.37	30.63	18.27	2.4367035	22	2.288893066
23.14	28.97	18.41	4.9303485	20	4.175413538
24.01	30.35	17.2	5.0717205	19	4.064071071
20.64	27.15	16.2	1.657194	20.5	1.443415974
23.09	30.42	18.4	3.49503	19.5	2.856837522
22.08	28.36	15.97	2.6212725	17	1.86162773
22.55	29.07	17.6	5.627391	19.5	4.637532923
21.19	28.6	16.16	2.4524115	21	2.168912731
19.91	28.28	17.29	0.8462685	22	0.794933853
22.05	29.7	17.24	9.8175	19	7.8669591
20.2	27.45	15.74	1.6670115	19	1.335809655
18.6	27.23	18.31	6.47955	20	5.487401304
20.16	27.22	16.7	2.599674	17.5	1.915959738
20.67	26.34	15.61	1.8515805	19	1.483708486
21.27	27.21	16.77	3.424344	17.5	2.523741528
