# Supplementary material for: Forbidden links, trait matching and modularity in plant-hummingbird networks: Are specialized modules characterized by higher phenotypic floral integration?
Source: PeerJ. 2021 Mar 10;9:e10974. doi: 10.7717/peerj.10974 (PMC7955668; doi:10.7717/peerj.10974)
Supplement: Supplemental Information 4 — This folder contains the files necessary to create the bipartite matrix (rainforest, savanna and complete network), estimate the different network metrics and estimate the phenotypic floral integration mentioned in the R scripts. [file peerj-09-10974-s004.zip › raw data/PALTRI_INT.txt]

Corolla (mm)	Stamens (mm.)	Style(mm.)	Nectar volume (�l.)	Sugar concentration (Brix)	Calories
16.21	14.17	9.51	8.1779775	22	7.681901385
16.82	14.22	7.58	6.3047985	22	5.922349423
16.24	14.6	7.2	7.952175	19	6.372236871
16.15	14.3	7.5	6.620922	22	6.219296871
20.72	18.05	13.13	14.1627255	21.5	12.90507548
16.22	14.37	8.48	7.889343	21	7.410775454
16.18	14.86	8.9	9.0183555	21.5	8.217525532
18.89	13.16	8.15	7.50057	21	7.045585424
