# Supplementary material for: Forbidden links, trait matching and modularity in plant-hummingbird networks: Are specialized modules characterized by higher phenotypic floral integration?
Source: PeerJ. 2021 Mar 10;9:e10974. doi: 10.7717/peerj.10974 (PMC7955668; doi:10.7717/peerj.10974)
Supplement: Supplemental Information 4 — This folder contains the files necessary to create the bipartite matrix (rainforest, savanna and complete network), estimate the different network metrics and estimate the phenotypic floral integration mentioned in the R scripts. [file peerj-09-10974-s004.zip › raw data/PSYPOE_F_INT.txt]

Corolla (mm)	Style (mm.)	Nectar volume (�l.)	Sugar concentration (Brix)	Calories
13.1	15.7	4.51605	25	4.8412056
14	16.8	19.635	21	17.365194
15.2	17.4	11.03487	28.5	13.60378774
15.84	18.45	3.856314	28	4.723059135
15.57	18.93	3.828825	30	5.069057994
