# Supplementary material for: Forbidden links, trait matching and modularity in plant-hummingbird networks: Are specialized modules characterized by higher phenotypic floral integration?
Source: PeerJ. 2021 Mar 10;9:e10974. doi: 10.7717/peerj.10974 (PMC7955668; doi:10.7717/peerj.10974)
Supplement: Supplemental Information 4 — This folder contains the files necessary to create the bipartite matrix (rainforest, savanna and complete network), estimate the different network metrics and estimate the phenotypic floral integration mentioned in the R scripts. [file peerj-09-10974-s004.zip › raw data/PSYPOE_M_INT.txt]

Corolla (mm)	Stamens (mm.)	Nectar volume (�l.)	Sugar concentration (Brix)	Calories
10.55	10	6.5364915	22	6.139987926
14.64	12.27	11.957715	22	11.23236001
14	13	2.4445575	24	2.525570136
12.97	11.21	3.1082205	22	2.919675844
14.3	13.05	3.082695	21	2.726335458
13.04	12.2	4.6711665	25.5	2.065589826
13.2	12.16	11.1782055	20	9.466598674
10.1	11.1	10.308375	28.5	12.7081647
