# Supplementary material for: Forbidden links, trait matching and modularity in plant-hummingbird networks: Are specialized modules characterized by higher phenotypic floral integration?
Source: PeerJ. 2021 Mar 10;9:e10974. doi: 10.7717/peerj.10974 (PMC7955668; doi:10.7717/peerj.10974)
Supplement: Supplemental Information 4 — This folder contains the files necessary to create the bipartite matrix (rainforest, savanna and complete network), estimate the different network metrics and estimate the phenotypic floral integration mentioned in the R scripts. [file peerj-09-10974-s004.zip › raw data/RAINFOREST2.txt]

Amazilia candida	Amazilia tzacatl	Phaethornis longirostris	Phaethornis striigularis
Aechmea tillandsioides	0	1.00	0	1.59
Billbergia viridiflora	0	0	0.73	0
Bromelia pinguin	0	0	1.59	0
Calathea lutea	0	0	0	1.20
Costus pictus	0	0	0.53	0
Costus scaber	0	0	2.91	0
Erythrina folkersii	0	0	1.56	0
Heliconia aurantiaca	0	0	0.80	0
Heliconia collinsiana	0	0	0.73	0
Heliconia latispatha	0.09	0.60	1.27	0.36
Heliconia librata	0.10	1.56	0.23	1.76
Heliconia wagneriana	0	0	47.44	0
Justicia aurea	0	0	0.82	0
Malvaviscus arboreus	0	0	1.75	0
Odontonema callistachyum	0	0	0	2.29
Odontonema tubaeforme	0	0	0	1.73
Stromanthe macrochlamys	0	0	0	1.33
Vriesea heliconioides	0	0	0.25	0
