# Supplementary material for: Forbidden links, trait matching and modularity in plant-hummingbird networks: Are specialized modules characterized by higher phenotypic floral integration?
Source: PeerJ. 2021 Mar 10;9:e10974. doi: 10.7717/peerj.10974 (PMC7955668; doi:10.7717/peerj.10974)
Supplement: Supplemental Information 4 — This folder contains the files necessary to create the bipartite matrix (rainforest, savanna and complete network), estimate the different network metrics and estimate the phenotypic floral integration mentioned in the R scripts. [file peerj-09-10974-s004.zip › raw data/SAVANNA.txt]

Amazilia candida	Amazilia tzacatl	Phaethornis longirostris	Phaethornis striigularis						
Aechmea bracteata	0.44	0.35		3.02						
Androlepis skinneri	2.95	6.67	0.02	1.20						
Catopsis berteroniana	0.47	2.03	0.10	0.77						
Palicourea triphylla				7.81						
Psychotria poeppigiana	1.39	0.48	0.04	1.48						
Tillandsia bulbosa				0.60						
Tillandsia pruinosa				0.28						
Tillandsia streptophylla				3.76						
