# Supplementary material for: Forbidden links, trait matching and modularity in plant-hummingbird networks: Are specialized modules characterized by higher phenotypic floral integration?
Source: PeerJ. 2021 Mar 10;9:e10974. doi: 10.7717/peerj.10974 (PMC7955668; doi:10.7717/peerj.10974)
Supplement: Supplemental Information 4 — This folder contains the files necessary to create the bipartite matrix (rainforest, savanna and complete network), estimate the different network metrics and estimate the phenotypic floral integration mentioned in the R scripts. [file peerj-09-10974-s004.zip › raw data/SAVANNA2.txt]

Amazilia candida	Amazilia tzacatl	Phaethornis longirostris	Phaethornis striigularis
Aechmea bracteata	0.44	0.35	0	3.02
Androlepis skinneri	2.95	6.67	0.02	1.20
Catopsis berteroniana	0.47	2.03	0.10	0.77
Palicourea triphylla	0	0	0	7.81
Psychotria poeppigiana	1.39	0.48	0.04	1.48
Tillandsia bulbosa	0	0	0	0.60
Tillandsia pruinosa	0	0	0	0.28
Tillandsia streptophylla	0	0	0	3.76
