# Supplementary material for: Forbidden links, trait matching and modularity in plant-hummingbird networks: Are specialized modules characterized by higher phenotypic floral integration?
Source: PeerJ. 2021 Mar 10;9:e10974. doi: 10.7717/peerj.10974 (PMC7955668; doi:10.7717/peerj.10974)
Supplement: Supplemental Information 4 — This folder contains the files necessary to create the bipartite matrix (rainforest, savanna and complete network), estimate the different network metrics and estimate the phenotypic floral integration mentioned in the R scripts. [file peerj-09-10974-s004.zip › raw data/STROMAC_INT.txt]

Corolla (mm)	Stamens (mm.)	Style(mm.)	Nectar volume (�l.)	Sugar concentration (Brix)	Calories	Curvature (degrees)
6.3	6.3	6.3	5.061903	24	5.229654465	0
5.51	5.51	5.51	1.928157	24	1.992056123	0
8.1	8.1	8.1	6.349959	25	6.807156048	0
7.95	7.95	7.95	3.840606	23	3.85980903	0
7.9	7.9	7.9	1.7298435	24.5	1.854392232	0
8.25	8.25	8.25	2.39547	19.5	1.653113847	0
7.3	7.3	7.3	4.6829475	25	5.02011972	0
7.93	7.93	7.93	2.2128645	26.5	2.55010505	0
7.23	7.23	7.23	3.9485985	26	4.455124716	0
7.23	7.23	7.23	3.365439	25	3.607750608	0
7.64	7.64	7.64	3.616767	26.5	4.167962291	0
7.96	7.96	7.96	1.343034	20	1.137388634	0
6	6	6	3.2967165	24	3.405969685	0
8.56	8.56	8.56	3.1082205	26	3.506943026	0
9.6	9.6	9.6	4.472853	27	5.394260718	0
7.95	7.95	7.95	4.995144	27	6.024143664	0
7.57	7.57	7.57	5.234691	25	5.611588752	0
7.93	7.93	7.93	4.484634	27	5.408468604	0
8.56	8.56	8.56	3.055206	22	2.869877204	0
7.95	7.95	7.95	3.7326135	19.5	3.051038275	0
6.17	6.17	6.17	3.408636	25	3.654057792	0
7.98	7.98	7.98	3.864168	22	3.629767569	0
9.4	9.4	9.4	2.9982645	23	3.013255823	0
7.77	7.77	7.77	5.8905	21	5.1306255	0
6.93	6.93	6.93	4.79094	27	5.77787364	0
