# Supplementary material for: Forbidden links, trait matching and modularity in plant-hummingbird networks: Are specialized modules characterized by higher phenotypic floral integration?
Source: PeerJ. 2021 Mar 10;9:e10974. doi: 10.7717/peerj.10974 (PMC7955668; doi:10.7717/peerj.10974)
Supplement: Supplemental Information 4 — This folder contains the files necessary to create the bipartite matrix (rainforest, savanna and complete network), estimate the different network metrics and estimate the phenotypic floral integration mentioned in the R scripts. [file peerj-09-10974-s004.zip › raw data/TILLBUL_INT.txt]

Corolla (mm)	Stamens (mm.)	Style(mm.)	Nectar volume (�l.)	Sugar concentration (Brix)	Calories
30.45	37.97	43.56	23.43362507	25	24.74590808
28.17	32.91	38.77	35.86054746	23.5	35.97530121
32.28	41.46	39.05	31.42236089	25	34.01156343
50.6	41.87	34.5	58.22900775	24.5	60.72120929
51.33	45.08	35.92	59.29417253	25	62.61464619
43.33	37.87	29.48	42.42906358	24.5	44.2450275
32.5	36.5	38	36.21560238	24.5	37.76563017
29	36	39	39.76615164	21	34.64427131
30.78	37.8	39.49	58.22900775	24	59.26082577
32	36.5	40	4.417875	22.5	23.328
