# Supplementary material for: Forbidden links, trait matching and modularity in plant-hummingbird networks: Are specialized modules characterized by higher phenotypic floral integration?
Source: PeerJ. 2021 Mar 10;9:e10974. doi: 10.7717/peerj.10974 (PMC7955668; doi:10.7717/peerj.10974)
Supplement: Supplemental Information 4 — This folder contains the files necessary to create the bipartite matrix (rainforest, savanna and complete network), estimate the different network metrics and estimate the phenotypic floral integration mentioned in the R scripts. [file peerj-09-10974-s004.zip › raw data/TILLSTREP_INT.txt]

Corolla (mm)	Stamens (mm.)	Style(mm.)	Nectar volume (�l.)	Sugar concentration (Brix)	Calories
40.32	54.89	56.57	10.198419	23.5	10.2494111
39.45	54.2	56.4	9.511194	20	8.054839975
40.5	55.05	56.5	4.4865975	20.5	3.907826423
35.25	47.2	48.3	8.6394	20.5	7.5249174
39.7	50.05	52	2.532915	24.5	2.681343819
53.02	44.12	45	7.3768695	25.5	8.006854155
36.06	40.78	44.5	3.047352	23.5	3.06258876
40.11	46.31	47.5	4.8596625	25	5.2095582
42.32	53.7	53.7	2.104872	22.5	2.002575221
