# Supplementary material for: Forbidden links, trait matching and modularity in plant-hummingbird networks: Are specialized modules characterized by higher phenotypic floral integration?
Source: PeerJ. 2021 Mar 10;9:e10974. doi: 10.7717/peerj.10974 (PMC7955668; doi:10.7717/peerj.10974)
Supplement: Supplemental Information 4 — This folder contains the files necessary to create the bipartite matrix (rainforest, savanna and complete network), estimate the different network metrics and estimate the phenotypic floral integration mentioned in the R scripts. [file peerj-09-10974-s004.zip › raw data/TOTAL.txt]

Amazilia tzacatl	Chlorestes candida	Phaethornis longirostris	Phaethornis striigularis
Aechmea tillandsioides	1.00			1.59
Aechmea bracteata	0.35	0.44		3.02
Androlepis skinneri	6.67	2.95	0.02	1.20
Billbergia viridiflora			0.73
Bromelia pinguin			1.59
Calathea lutea				1.20
Catopsis berteroniana	2.03	0.47	0.10	0.77
Costus pictus			0.53
Costus scaber			2.91
Erythrina folkersii			1.56
Heliconia aurantiaca			0.80
Heliconia collinsiana			0.73
Heliconia latispatha	0.60	0.09	1.27	0.36
Heliconia librata	1.56	0.10	0.23	1.76
Heliconia wagneriana			47.44
Justicia aurea			0.82
Malvaviscus arboreus			1.75
Odontonema callistachyum				2.29
Odontonema tubaeforme				1.73
Palicourea triphylla				7.81
Psychotria poeppigiana	0.48	1.39	0.04	1.48
Stromanthe macrochlamys				1.33
Tillandsia bulbosa				0.60
Tillandsia pruinosa				0.28
Tillandsia streptophylla				3.76
Vriesea heliconioides			0.25
