# Supplementary material for: Forbidden links, trait matching and modularity in plant-hummingbird networks: Are specialized modules characterized by higher phenotypic floral integration?
Source: PeerJ. 2021 Mar 10;9:e10974. doi: 10.7717/peerj.10974 (PMC7955668; doi:10.7717/peerj.10974)
Supplement: Supplemental Information 4 — This folder contains the files necessary to create the bipartite matrix (rainforest, savanna and complete network), estimate the different network metrics and estimate the phenotypic floral integration mentioned in the R scripts. [file peerj-09-10974-s004.zip › raw data/TOTAL2.txt]

Amazilia tzacatl	Chlorestes candida	Phaethornis longirostris	Phaethornis striigularis
Aechmea tillandsioides	1.00	0	0	1.59
Aechmea bracteata	0.35	0.44	0	3.02
Androlepis skinneri	6.67	2.95	0.02	1.20
Billbergia viridiflora	0	0	0.73	0
Bromelia pinguin	0	0	1.59	0
Calathea lutea	0	0	0	1.20
Catopsis berteroniana	2.03	0.47	0.10	0.77
Costus pictus	0	0	0.53	0
Costus scaber	0	0	2.91	0
Erythrina folkersii	0	0	1.56	0
Heliconia aurantiaca	0	0	0.80	0
Heliconia collinsiana	0	0	0.73	0
Heliconia latispatha	0.60	0.09	1.27	0.36
Heliconia librata	1.56	0.10	0.23	1.76
Heliconia wagneriana	0	0	47.44	0
Justicia aurea	0	0	0.82	0
Malvaviscus arboreus	0	0	1.75	0
Odontonema callistachyum	0	0	0	2.29
Odontonema tubaeforme	0	0	0	1.73
Palicourea triphylla	0	0	0	7.81
Psychotria poeppigiana	0.48	1.39	0.04	1.48
Stromanthe macrochlamys	0	0	0	1.33
Tillandsia bulbosa	0	0	0	0.60
Tillandsia pruinosa	0	0	0	0.28
Tillandsia streptophylla	0	0	0	3.76
Vriesea heliconioides	0	0	0.25	0
